# Supplementary material for: The impact of digital inclusive financial development on local government expenditure: Evidence from China
Source: PLoS One. 2024 May 16;19(5):e0300775. doi: 10.1371/journal.pone.0300775 (PMC11098375; doi:10.1371/journal.pone.0300775)
Supplement: S1 File — (MOD) [file pone.0300775.s001.mod]

var c1 l1 k1  w1 b1 rk1 r1  rb1 g1 y1 t1  gamma1  a  taok taol taoq taos
    x11 x21 x31 mu1 n1 omega1  zetta1 PHI1 d1

    c2 l2  w2 g2 y2 t2 gamma2
    
    y c g k b r rk rb d ;

varexo e_a e_k e_l e_q  e_s;

parameters varphi ksai beta alpha chi delta rhoa rhok rhol rhos rhoq lamdaa1 lamdab1 theta z1 z2 phi i1;


varphi=1.5;
ksai=2;
beta=0.8;
alpha=1/3;
chi=0.01;
delta=0.025;
rhoa=0.96;
rhok=0.6;
rhol=0.6;
rhoq=0.6;
rhog=0.6;
rhos=0.6;
i1=1;
lamdaa1=0.4479;
lamdab1=0.2239;
theta=0.98;
z1=0.6;
z2=0.4;
phi=0.01;

model(linear);
#taokss=0.1;
#taolss=0.3;
#taoqss=0.15;
#taosss=0.15;
%---------------------------1 steady---------------------------------------
#gss=0.1;
#l1ss=1/3;
#r1ss=1/beta;
#g1ss=0.2;
#rk1ss=1.1;
#rb1ss=1.2;
#y1_over_k1=rk1ss*(1+taokss)/alpha;
#l1_over_k1=(y1_over_k1/((g1ss^phi+gss^(1-phi))^chi))^(1/(1-alpha));
#k1ss=l1ss/l1_over_k1;
#y1ss=k1ss*y1_over_k1;
#c1ss=y1ss-g1ss;
#w1ss=(l1ss^varphi*c1ss^ksai)/(1-taosss);
#t1ss=taokss*rk1ss*k1ss+(taolss+taosss)*w1ss*l1ss;
#b1ss=(g1ss-t1ss)/(1-rb1ss);
%------------------------------bank steady---------------------------------
#d1ss=0.378;
#n1ss=theta*rk1ss*k1ss+rb1ss*b1ss-r1ss*d1ss;

#AG1=((rk1ss-r1ss)*k1ss+(rb1ss-r1ss)*b1ss+r1ss*n1ss)/n1ss;
#omega1ss=(1-theta)/(1-theta*beta*AG1);
#x11ss=beta*omega1ss*(rk1ss-r1ss);
#x21ss=beta*omega1ss*(rb1ss-r1ss);
#x31ss=beta*omega1ss*r1ss;
#mu1ss=x31ss/(lamdaa1-x31ss);


#zetta1ss=b1ss/k1ss;
#PHI1ss=(k1ss+b1ss)/n1ss;
%--------------------------2 steady----------------------------------------
#g2ss=0.2;
#l2ss=0.3;
#y2ss=l2ss^(1-alpha)*(g2ss^(phi*chi)*gss^((1-phi)*chi));
#c2ss=y2ss-g2ss;

#w2ss=l2ss^varphi*c2ss^ksai/(1-taosss);
//#w2ss=l2ss^varphi*c2ss^ksai;
#t2ss=(1+taolss)*w2ss;


%--------------------------suprior steady----------------------------------
#rkss=rk1ss;
#rss=r1ss;
#rbss=rss;
#bss=b1ss;
#kss=k1ss;
#css=c1ss+c2ss;
#yss=css+gss;
#eta=1/36;
//#gamma1ss=z1*t1ss/yss;
#gamma1ss=z1*(1-(y1ss-y2ss)/(y1ss+y2ss))*eta*(z1*y1ss/(z1*y1ss+z2*y2ss));

//#gamma2ss=z2*t2ss/yss;
#gamma2ss=z2*(1-(y1ss-y2ss)/(y1ss+y2ss))*eta*(z2*y2ss/(z1*y1ss+z2*y2ss));
#dss=d1ss;
%%-----------------------------------first region 1 chengshi--------------------------
//labor supply
w1-taos*taosss/(1-taosss)=varphi*l1+ksai*c1;
//Euler function
c1(+1)-c1=r1/ksai;
//captial demand
y1-k1(-1)=taokss*taok/(1+taokss)+rk1(-1);
//labor demand
y1-l1=taolss*taol/(1+taolss)+w1;
//product function
y1=a+alpha*k1(-1)+(1-alpha)*l1+chi*phi*g1+chi*(1-phi)*g;

//t1
t1ss*t1=taosss*w1ss*l1ss*(taos+w1+l1)+taolss*w1ss*l1ss*(taol+w1+l1)+taokss*rk1ss*k1ss*(taok+rk1(-1)+k1(-1));
//goverment budget 
g1ss*g1+rb1ss*b1ss*(rb1(-1)+b1(-1))=b1ss*b1+gamma1ss*t1ss*(t1+gamma1);
//market clear
y1ss*y1=c1ss*c1+g1ss*g1+i1;
%--------------------------------bank1--------------------------------------------------------------------------
x11ss*x11+x11ss*mu1ss*(x11+mu1)=lamdaa1*mu1ss*mu1;

x21ss*x21+x21ss*mu1ss*(x21+mu1)=lamdaa1*mu1ss*mu1;

x11ss*k1ss*(x11+k1)+x21ss*b1ss*(x21+b1)+x31ss*n1ss*(x31+n1)=lamdaa1*k1ss*k1+lamdab1*b1ss*b1;

omega1ss*omega1=theta*(x31ss*x31+mu1ss*x31ss*(mu1+x31));

x11ss*x11=beta*omega1ss*rk1ss*(omega1(+1)+rk1(+1))-beta*omega1ss*r1ss*(omega1(+1)+r1);
x21ss*x21=beta*omega1ss*rb1ss*(omega1(+1)+rb1(+1))-beta*omega1ss*r1ss*(omega1(+1)+r1);
x31=omega1(+1)+r1;

k1ss*k1+b1ss*b1=d1ss*d1+n1ss*n1;

zetta1=k1-b1;
x31ss*x31+x31ss*zetta1ss*(x31+zetta1)=lamdaa1*PHI1ss*PHI1+lamdab1*zetta1ss*PHI1ss*(zetta1+PHI1)-x11ss*PHI1ss*(x11+PHI1)-lamdaa1/lamdab1*x11ss*zetta1ss*PHI1ss*(x11+zetta1+PHI1);
PHI1ss*n1ss*(PHI1+n1)=k1ss*k1+b1ss*b1;


n1ss*n1=rk1ss*k1ss*(rk1+k1(-1))+rb1ss*b1ss*(rb1+b1(-1))-r1ss*d1ss*(r1+d1(-1));

%%----------------------------------- region 2   nongcun--------------------------

//labor supply
//w2=varphi*l2+(-ksai)*c2;
w2-taos*taosss/(1-taosss)=varphi*l2+ksai*c2;

//production function
y2=a+(1-alpha)*l2++chi*phi*g2+chi*(1-phi)*g;

//labor demand
(taolss/(1+taolss)*taol)+w2=y2-l2;

//t2
t2ss*t2=taosss*w2ss*l2ss*(taos+w2+l2);

//g2=gamma2*t2
g2ss*g2=gamma2ss*t2ss*(t2+gamma2);

y2ss*y2=c2ss*c2+g2ss*g2; 

%---------------------------------------------superior gov------------------------------------------------

//y=c+g
yss*y=css*c+gss*g;

//rk=(rk1+rk2)/2;
rkss*rk=rk1ss*rk1;

//r=r1
rss*r=r1ss*r1;

//rb=rb1
rbss*rb=rb1ss*rb1;

//b=b1
bss*b=b1ss*b1;

//k=k1+k2;
kss*k=k1ss*k1;


//d=d1
dss*d=d1ss*d1 ;

//c=c1+c2;
css*c=c1ss*c1+c2ss*c2;

//gamma1=(1-|y1-y2|/(y1+y2))*eta*(z1*y1/(z1*y1+z2*y2));
//gamma1ss*yss*(gamma1+y)=z1*t1ss*t1;
gamma1=(-(y1ss+y2ss)/2*y2ss)*((y2ss-y1ss)/(y1ss+y2ss)^2*(y1ss*y1+y2ss*y2)+1/(y1ss+y2ss)*(y1ss*y1-y2ss*y2))+y1+(1/(z1*y1ss+z2*y2ss)*(z1*y1ss*y1+z2*y2ss*y2));


//gamma1=(1-|y1-y2|/(y1+y2))*eta*z2;
//gamma2=z2*t2/y;
//gamma2ss*yss*(gamma2+y)=z2*t2ss*t2;
gamma2=(-(y1ss+y2ss)/2*y2ss)*((y2ss-y1ss)/(y1ss+y2ss)^2*(y1ss*y1+y2ss*y2)+1/(y1ss+y2ss)*(y1ss*y1-y2ss*y2))+y2+(1/(z1*y1ss+z2*y2ss)*(z1*y1ss*y1+z2*y2ss*y2));

//g=(1-gamma1)*t1+(1-gamma2)*t2;
//g=-gamma1ss/(1-gamma1ss)*gamma1+t1-gamma2ss/(1-gamma2ss)*gamma2+t2;
gss*g=g1ss*g1+g2ss*g2;
%--------------------------------------------------------------------------
a=rhoa*a(-1)+e_a;
//g=rhog*g(-1)+e_g;

taok=rhok*taok(-1)+e_k;
taoq=rhoq*taoq(-1)+e_q;
taol=rhol*taol(-1)+e_l;
taos=rhos*taos(-1)+e_s;
end;

steady;
check;


model_info;

shocks;
var e_a;stderr 0.01;
//var e_q;stderr 0.01;
//var e_k;stderr 0.01;
//var e_l;stderr 0.01;
//var e_s;stderr 0.01;

end;

stoch_simul;
